# Supplementary material for: Urinary Levels of miR-491-5p and miR-592 as Potential Diagnostic Biomarkers in Female Aging Patients with OAB: A Pilot Study
Source: Metabolites. 2022 Aug 31;12(9):820. doi: 10.3390/metabo12090820 (PMC9501158; doi:10.3390/metabo12090820)
Supplement: Supplementary file 1 [file metabolites-12-00820-s001.zip]

Archive with 1 entries (1 files):
- metabolites-1837997-supplementary.pdf
